# Supplementary material for: Genome-Wide Identification, Expression Analysis and Functional Study of CCT Gene Family in Medicago truncatula
Source: Plants (Basel). 2020 Apr 16;9(4):513. doi: 10.3390/plants9040513 (PMC7238248; doi:10.3390/plants9040513)
Supplement: Supplementary file 1 [file plants-09-00513-s001.zip]

Archive with 9 entries (8 files):
- Supplementary materials/
- Supplementary materials/Figure S1.tif
- Supplementary materials/Figure S2.tif
- Supplementary materials/Figure S3.tif
- Supplementary materials/Figure S4.tif
- Supplementary materials/Figure S5.tif
- Supplementary materials/Table S1.docx
- Supplementary materials/Table S2.xlsx
- Supplementary materials/Table S3.docx
