# Supplementary material for: Genome-Wide Identification, Expression Analysis and Functional Study of CCT Gene Family in Medicago truncatula
Source: Plants (Basel). 2020 Apr 16;9(4):513. doi: 10.3390/plants9040513 (PMC7238248; doi:10.3390/plants9040513)
Supplement: Supplementary file 1 [file plants-09-00513-s001.zip › Supplementary materials/Table S2.xlsx]

## Sheet: Sheet1
Table S2 Detailed expression levels of MtCCT genes in six tissues, developing seed/nodule and treatments in response to different abiotic stresses and hormones
	Six Tissues					Developing Seed						Developing Nodule				In Response to IAA				In Response to GA				In Response to SA				In Response to ABA				In Response to NaCl				In Response to PEG
	Root	Leaf	Flower	Pod	Nodule	10d	12d	16d	20d	24d	36d	4d	10d	14d	28d	0h	2h	24h	72h	0h	2h	24h	72h	0h	2h	24h	72h	0h	2h	24h	72h	0h	2h	24h	72h	0h	2h	24h	72h
MtCCT1	18.718	1.18764	5.95411	6.70986	61.5129	8.77	8.27	8.56	9.01	8.94	8.29	10.96	11.18	11.13	11.36	1.07±0.47	0.51±0.09	0.97±0.17	0.93±0.21	1.02±0.24	0.67±0.15	0.60±0.16	0.67±0.08	1.01±0.21	1.88±0.27	5.81±1.51	2.99±0.31	1.04±0.35	1.89±0.77	2.91±0.77	5.77±2.54	1.14±0.69	2.69±0.92	7.91±2.43	1.91±0.70	1.00±0.11	1.31±0.40	1.56±0.51	0.82±0.20
MtCCT2	13.7719	172.416	30.4661	43.3785	3.61738											1.01±0.21	1.37±0.20	0.95±0.24	0.42±0.13	1.02±0.27	1.54±0.29	1.35±0.31	0.81±0.20	1.01±0.16	0.98±0.38	0.75±0.16	0.28±0.10	1.01±0.19	0.94±0.22	1.19±0.14	1.39±0.13	1.05±0.39	0.64±0.45	1.11±0.69	1.10±0.38	1.10±0.56	1.54±0.24	6.65±0.48	3.50±0.48
MtCCT3	0	0	5.07349	0.677663	0											1.03±0.29	0.97±0.19	0.35±0.08	1.37±0.16	1.07±0.16	0.99±0.13	1.12±0.35	0.73±0.06	1.32±1.13	0.76±0.10	1.47±0.09	15.03±2.34	1.01±0.17	1.93±0.37	1.35±0.33	1.41±0.47	1.01±0.18	1.13±0.18	1.32±0.22	1.13±0.18	1.15±0.29	1.17±0.19	1.41±0.15	11.82±1.9
MtCCT4	74.506	56.5797	182.045	55.5582	80.5981											1.03±0.29	7.65±0.52	2.99±0.64	3.36±0.44	1.03±0.29	6.90±1.13	2.98±0.64	3.15±0.27	1.08±0.52	1.27±0.17	0.57±0.03	0.5±0.09	1.06±0.45	1.68±0.58	1.51±0.46	1.11±0.11	1.05±0.38	1.54±0.98	1.07±0.29	1.39±0.56	1.00±0.12	1.24±0.15	0.62±0.10	1.05±0.20
MtCCT5	0	0	0.627568	0	0											1.01±0.16	1.73±0.13	0.54±0.37	1.05±0.32	1.02±0.24	1.61±0.59	0.65±0.23	0.52±0.21	1.05±0.38	1.05±0.10	0.46±0.04	0.28±0.06	1.01±0.30	1.46±0.54	1.59±0.30	1.40±0.31	1.01±0.14	7.64±1.42	4.23±1.23	2.21±0.49	1.26±0.99	0.45±0.11	0.15±0.02	0.13±0.07
MtCCT6	1.0653	49.8295	20.1219	21.2025	0	9.36	9.71	8.53	5.88	3.76	2.79	2.44	3.76	2.96	2.29	1.06±0.45	1.61±0.23	1.27±0.07	1.01±0.17	1.08±0.25	1.66±0.43	0.44±0.23	0.59±0.16	1.06±0.24	1.29±0.13	1.77±0.21	0.85±0.15	1.01±0.13	1.59±0.26	0.71±0.22	2.49±0.32	1.12±0.63	2.00±0.35	1.19±0.15	1.10±0.37	0.99±0.33	1.31±0.15	0.97±0.40	0.25±0.05
MtCCT7	0	0	4.05009	0.167208	0											1.02±0.23	1.77±0.39	0.62±0.15	2.17±0.51	1.02±0.23	2.33±0.67	1.79±0.27	2.94±0.56	1.02±0.23	1.24±0.31	1.85±0.77	0.16±0.10	1.01±0.16	1.73±0.13	0.54±0.37	1.05±0.32	0.99±0.33	1.31±0.15	0.97±0.40	1.25±0.05	1.02±0.23	1.40±0.36	1.18±0.29	1.09±0.19
MtCCT8	0.0706608	1.99352	0.822578	1.30747	0.0584095											1.04±0.33	2.40±0.94	1.75±0.85	3.45±0.98	1.04±0.33	1.61±0.36	2.47±0.24	2.65±0.71	1.02±0.22	1.37±0.30	1.73±0.42	2.07±0.67	1.00±0.05	2.40±1.20	19.86±5.64	59.22±8.54	1.02±0.23	1.40±0.36	1.18±0.29	1.09±0.19	1.02±0.22	3.65±0.80	17.88±1.83	19.17±4.63
MtCCT9	0.947107	0.329881	4.38977	3.47713	0.695907	2.23	2.22	2.25	2.26	2.22	2.23	4.27	2.24	2.26	2.29	1.30±1.07	1.56±0.11	1.06±0.09	2.63±0.41	1.00±0.11	0.74±0.14	0.67±0.14	1.08±0.17	1.04±0.37	6.38±0.57	2.57±0.38	4.19±0.73	1.02±0.25	0.35±0.06	0.64±0.10	0.83±0.09	1.05±0.40	1.47±0.91	4.38±0.63	6.68±1.13	1.05±0.20	1.18±0.18	1.18±0.10	0.10±0.02
MtCCT10	6.67082	3.36073	24.1521	10.2336	6.00656											1.00±0.06	1.12±0.18	0.88±0.09	0.80±0.10	1.53±1.56	1.13±0.12	0.83±0.17	0.78±0.15	1.01±0.13	1.33±0.25	0.76±0.14	1.41±0.37	1.15±0.71	1.43±0.18	0.98±0.50	1.26±0.32	1.12±0.65	1.39±0.56	3.11±0.79	3.52±0.90	1.30±1.08	1.53±0.18	1.32±0.21	3.84±0.56
MtCCT11	7.31202	0.935783	54.7278	15.5816	1.76995	5.65	6.3	6.68	6.94	7.37	6.97	6.51	8.03	6.8	6.46	1.09±0.44	2.05±0.81	2.60±0.83	1.76±0.46	1.01±0.14	2.54±0.56	0.98±0.29	1.33±0.08	1.10±0.21	4.01±0.41	0.68±0.14	2.09±0.19	1.07±0.46	1.52±1.54	0.88±0.49	4.51±2.13	1.01±0.15	8.77±1.60	16.91±3.36	29.67±6.02	1.16±0.33	6.28±0.85	3.86±0.60	37.84±5.89
MtCCT12	9.95261	8.02157	22.4551	7.79717	6.26572	8.92	8.87	8.46	7.54	7.81	8.77	7.97	5.44	6.17	7.65	1.00±0.06	1.13±0.08	1.23±0.18	0.71±0.12	1.05±0.40	0.69±0.13	0.44±0.04	0.25±0.05	1.02±0.22	2.46±0.59	1.77±0.37	2.02±0.57	1.05±0.39	1.41±0.48	1.70±0.36	0.83±0.19	1.02±0.25	1.07±0.29	2.74±0.62	0.73±0.38	1.02±0.26	1.83±0.39	1.02±0.12	0.91±0.16
MtCCT13	15.0338	17.9837	58.4792	16.7226	3.62714	5.67	5.06	6.61	5.88	5.86	6.77	4.18	7.66	5.57	5.41	1.14±0.41	16.00±2.10	9.83±2.32	7.22±1.45	1.14±0.32	19.10±2.40	7.67±3.60	11.13±5.4	1.01±0.19	0.94±0.18	0.12±0.01	0.51±0.17	1.07±0.23	6.95±0.55	2.37±1.33	86.12±7.26	1.01±0.19	5.86±1.02	25.66±6.20	18.29±2.29	1.00±0.12	0.97±0.12	0.97±0.17	5.77±1.17
MtCCT14	15.007	7.46928	17.8145	8.69859	18.747											1.00±0.10	1.46±0.10	1.05±0.28	0.98±0.38	1.03±0.30	1.16±0.24	1.19±0.37	0.70±0.12	1.05±0.39	1.44±0.25	1.66±0.45	1.60±0.63	1.12±0.45	1.21±0.24	2.24±0.73	0.47±0.12	1.10±0.38	4.17±1.46	4.64±1.78	6.46±1.14	1.00±0.11	1.20±0.41	1.30±0.34	2.62±0.95
MtCCT15	14.7603	7.46511	24.8458	30.1978	27.3551	10.65	10.51	10.51	10.46	10.37	9.76	9.38	9.36	9.35	9.94	1.00±0.07	2.55±0.20	1.87±0.45	2.54±0.62	1.01±0.16	2.01±0.45	2.13±0.52	2.13±0.56	1.01±0.18	1.47±0.13	1.40±0.31	1.64±0.24	1.01±0.25	0.5±0.09	0.85±0.13	1.48±0.37	1.06±0.44	1.70±1.47	1.53±0.68	4.06±0.50	1.00±0.10	1.61±0.34	3.00±0.16	1.98±0.52
MtCCT16	14.8394	39.1483	71.7646	90.4907	15.6671	11.64	11.85	12.09	12.01	11.9	9.94	9.59	8.91	8.97	8.39	1.01±0.20	1.46±0.25	1.35±0.13	1.12±0.35	1.01±0.17	1.40±0.21	1.17±0.23	1.18±0.33	1.03±0.29	1.19±0.22	1.26±0.09	1.52±0.12	1.01±0.18	2.5±0.68	4.43±1.23	6.73±1.56	1.09±0.54	3.62±1.01	5.63±2.66	7.42±2.36	1.01±0.14	0.51±0.22	0.71±0.11	0.85±0.21
MtCCT17	0	0	0.569831	0	0.48555											1.13±0.24	0.99±0.65	1.23±0.65	1.82±0.92	1.13±0.24	1.56±1.06	1.50±0.90	2.89±0.64	1.13±0.24	1.90±0.79	1.58±0.57	1.73±0.68	1.02±0.24	2.53±0.81	1.47±0.60	3.01±0.64	1.02±0.24	2.62±1.05	2.56±0.71	3.25±0.49	1.13±0.24	1.39±0.81	1.52±0.72	5.22±0.37
MtCCT18	32.0391	38.3199	41.9779	8.92353	18.2141											1.00±0.11	6.03±0.80	0.93±0.11	1.18±0.18	1.01±0.15	7.49±0.95	1.04±0.18	0.82±0.11	1.01±0.13	13.22±1.52	3.25±0.33	2.54±0.67	1.03±0.31	4.24±0.94	1.28±0.12	8.15±1.25	1.05±0.39	7.20±0.74	1.52±0.35	7.36±0.79	1.00±0.10	9.63±1.44	2.05±0.31	2.30±0.61
MtCCT19/20	0	0	0	0	0											1.01±0.20	0.12±0.02	0.07±0.03	0.34±0.05	1.01±0.21	0.35±0.08	0.18±0.07	0.33±0.03	1.01±0.18	0.14±0.02	0.14±0.03	0.31±0.06	1.07±0.46	0.55±0.22	0.16±0.03	0.67±0.17	1.04±0.33	0.37±0.18	0.46±0.09	0.59±0.32	1.00±0.10	0.09±0.05	0.10±0.02	0.03±0.03
MtCCT21	0.348599	0.182127	1.69088	1.49738	0.504277											1.06±0.45	1.95±0.33	1.51±0.46	1.11±0.11	1.01±0.14	0.83±0.11	0.78±0.23	0.57±0.04	1.15±0.71	5.78±0.88	0.73±0.18	3.77±0.37	1.12±0.44	2.68±0.38	1.57±0.20	0.66±0.10	1.01±0.13	1.33±0.25	0.76±0.14	1.41±0.37	1.26±0.99	5.11±1.06	5.62±0.98	1.64±0.45
MtCCT22	7.53249	1.47465	55.8673	22.9084	5.9648	7.23	7.41	7.71	7.67	7.39	7.01	7.25	8.21	7.54	6.85	1.09±0.33	3.11±0.64	5.25±0.52	3.40±0.72	1.03±0.31	6.70±1.94	10.7±3.06	11.11±2.55	1.13±0.67	8.33±1.92	5.00±1.00	13.87±1.16	1.11±0.60	1.64±0.60	1.67±0.10	2.60±0.38	1.01±0.18	1.29±0.72	2.95±0.91	2.67±0.88	1.07±0.48	14.49±2.33	19.9±2.47	66.46±14.56
MtCCT23	1.30782	16.9965	11.1806	16.1508	0.777018	4.46	4.86	5.12	3.69	5.6	8.64	2.25	2.44	2.27	2.29	1.02±0.23	0.60±0.12	0.63±0.32	0.64±0.13	1.01±0.15	0.56±0.16	0.41±0.14	0.44±0.07	1.04±0.33	1.39±0.40	2.55±0.58	2.48±0.56	1.03±0.28	0.53±0.10	0.50±0.14	0.50±0.10	1.04±0.35	0.32±0.18	0.45±0.10	0.47±0.25	1.01±0.16	1.25±0.37	2.07±0.55	2.62±0.73
MtCCT24	53.386	101.322	149.151	37.095	52.0118	5.11	4.13	5.72	4.38	4.8	3.58	7.3	6.45	6.07	7.91	0.92±0.38	13.78±5.75	518.62±154.76	1100.52±200.35	1.00±0.10	7.60±0.78	3.86±0.96	5.28±1.10	1.02±0.24	1.70±0.41	2.51±0.86	1.41±0.35	1.01±0.17	1.40±0.21	1.17±0.23	1.18±0.33	1.01±0.21	1.88±0.27	1.32±1.13	0.76±0.10	1.02±0.26	1.53±0.38	45.84±72.67	0.24±0.07
MtCCT25	0	0	0.390765	0	0											1.03±0.32	3.66±0.54	5.81±1.08	3.66±1.03	1.03±0.32	1.57±0.43	8.78±3.48	31.31±7.91	1.03±0.32	16.85±4.86	7.62±2.40	18.54±6.84	1.02±0.27	16.13±7.94	26.25±14.36	29.7±11.44	1.02±0.27	16.12±4.67	54.61±11.67	77.11±8.01	1.03±0.32	5.28±0.45	69.75±9.20	50.25±8.81
MtCCT26	17.9908	13.1794	21.1733	15.0933	25.2528	10.38	10.39	10.33	10.16	9.97	10.24	10.08	10.17	10.34	10.3	1.02±0.25	2.19±0.20	2.02±0.17	2.13±0.28	1.09±0.53	1.73±0.47	1.85±0.32	1.84±0.43	1.11±0.61	2.61±0.61	2.12±0.36	3.00±0.53	1.02±0.27	0.69±0.06	0.28±0.12	1.26±0.13	1.10±0.18	2.43±0.24	2.23±1.09	7.72±1.97	1.00±0.12	2.82±0.53	2.81±0.85	5.22±1.83
MtCCT27	6.05755	1.58974	6.39562	5.47394	1.86549											1.03±0.30	1.54±0.45	1.44±0.34	1.5±0.32	1.00±0.10	1.20±0.12	2.18±0.55	1.75±0.62	1.04±0.30	1.02±0.13	2.29±0.70	1.84±0.28	1.04±0.37	1.34±0.27	1.54±0.66	0.96±0.25	1.02±0.22	1.37±0.30	1.73±0.42	2.07±0.67	1.06±0.24	1.26±0.20	7.01±1.82	3.97±0.75
MtCCT28	0	1.06801	7.76715	5.85388	0											1.00±0.10	0.62±0.11	0.16±0.10	0.25±0.07	1.15±0.73	1.77±0.62	0.44±0.28	0.56±0.04	0.99±0.34	2.52±0.56	0.41±0.11	2.75±0.39	1.09±0.53	0.73±0.10	0.69±0.15	3.91±0.76	1.01±0.20	0.76±0.16	2.32±0.73	1.66±0.43	1.07±0.48	0.67±0.15	0.79±0.11	0.75±0.17
MtCCT29	0.821588	75.4146	4.96607	2.67291	0.0522415											1.02±0.23	4.85±1.32	4.75±0.66	4.87±0.46	1.02±0.26	2.99±0.47	2.00±0.46	1.58±0.26	1.01±0.16	3.29±0.64	5.16±1.06	3.03±0.48	1.09±0.32	1.20±0.64	0.79±0.28	2.74±0.69	1.13±0.24	1.39±0.81	1.52±0.72	1.24±0.31	1.04±0.34	1.49±1.08	6.19±0.47	1.27±0.45
MtCCT30	5.09314	51.5254	85.7165	57.5234	0.637891	9.65	10.13	10.9	10.9	10.15	6.06	3.48	2.62	2.74	3.17	1.04±0.37	1.07±0.28	1.96±0.80	1.09±0.36	1.04±0.37	1.34±0.27	1.54±0.66	0.96±0.25	1.04±0.37	1.01±0.72	2.00±0.69	0.08±0.02	1.05±0.38	0.57±0.26	0.57±0.35	0.45±0.24	1.05±0.38	0.48±0.36	0.55±0.44	0.43±0.17	1.04±0.37	1.54±0.72	2.06±0.86	1.43±0.55
MtCCT31	2.30997	2.36544	14.1177	7.38833	1.7949											1.00±0.11	13.74±3.26	15.28±2.57	10.55±0.91	1.29±0.52	3.19±1.30	1.72±0.19	1.65±0.25	1.01±0.18	1.13±0.18	1.32±0.22	1.13±0.18	1.07±0.47	15.18±4.99	24.39±11.71	32.65±16.85	1.07±0.47	20.49±9.41	25.51±13.35	35.47±5.16	1.01±0.08	1.78±0.43	3.57±1.43	5.55±0.86
MtCCT32	22.9525	9.87838	16.3347	4.53793	17.3789	7.22	7.45	8.01	8.23	8.43	8.55	7.98	9.27	8.7	8.81	1.02±0.17	1.52±0.87	1.19±0.36	1.10±0.49	1.02±0.25	1.07±0.29	1.11±0.69	1.10±0.38	1.05±0.38	1.54±0.98	1.07±0.29	1.39±0.56	1.07±0.46	1.90±0.69	3.75±1.34	16.09±4.14	1.04±0.34	2.06±0.55	6.66±1.05	6.24±0.75	0.99±0.22	1.25±0.35	1.18±0.44	1.28±0.39
MtCCT33	2.20126	38.0085	18.7744	1.86198	0.693661	5.65	6.21	7.53	7.8	8.27	9.84	4.16	5.56	5.24	3.7	1.04±0.34	5.47±0.68	2.13±0.32	2.60±1.03	1.04±0.24	6.22±2.04	2.43±0.74	2.87±0.89	1.01±0.20	4.54±0.42	2.27±0.24	1.88±0.26	1.36±1.21	3.86±1.54	1.76±1.45	7.60±1.69	1.05±0.38	15.67±2.17	16.43±3.76	24.8±3.54	1.01±0.16	4.77±1.27	10.99±3.67	34.6±5.52
MtCCT34	4.55991	8.54469	7.19568	2.3705	1.08053											1.00±0.06	4.01±0.45	2.66±0.27	2.86±0.38	1.02±0.24	5.45±1.12	3.16±0.43	2.56±0.29	1.20±0.85	5.39±0.70	1.66±0.20	2.31±0.18	1.00±0.05	14.67±1.40	6.07±2.12	3.63±0.54	1.14±0.69	7.47±1.33	7.84±1.38	10.91±0.86	1.07±0.47	6.02±0.80	3.39±0.30	4.96±0.73
MtCCT35	1.87206	0.134905	0.313118	0.170637	3.14833											1.02±0.25	1.32±0.15	1.11±0.18	0.66±0.22	1.02±0.25	0.74±0.15	0.83±0.26	0.99±0.20	1.02±0.25	0.81±0.30	1.06±0.47	0.96±0.12	1.02±0.27	1.94±1.18	2.46±0.87	1.72±1.13	1.02±0.27	3.13±0.86	3.44±0.71	3.51±0.74	1.02±0.25	0.81±0.20	0.77±0.20	1.06±0.27
MtCCT36	3.12619	483.038	35.4893	17.0547	0	6.75	7.38	6.59	4.92	3	2.28	2.23	2.27	2.34	2.36	1.01±0.17	1.93±0.37	1.35±0.33	1.41±0.47	1.01±0.16	1.76±0.20	1.03±0.25	1.26±0.14	1.01±0.21	1.67±0.39	2.31±0.14	0.76±0.12	1.03±0.32	1.03±0.33	0.17±0.05	1.14±1.24	1.16±0.74	1.54±0.98	0.35±0.18	0.26±0.10	1.03±0.31	1.99±0.33	1.8±0.26	0.01±0.00
